# Supplementary material for: The Chemical Complexity of e-Cigarette Aerosols Compared With the Smoke From a Tobacco Burning Cigarette
Source: Front Chem. 2021 Sep 30;9:743060. doi: 10.3389/fchem.2021.743060 (PMC8514950; doi:10.3389/fchem.2021.743060)
Supplement: Supplementary file 2 [file DataSheet1.xlsx]

## Sheet: Table 1 - All Data
Supplementary Table 1. Levels of analytes measured in aerosols of ePen2 variants and in TPM from 3R4F cigarettes smoked under ISO and ISO-Intense conditions
Constituent	ePen and Air/Method Blank (100 Puffs)														3R4F ISO smoke and air/method blank measurements										Reduction in yield/puff: ePen2 vs 3R4F ISO			3R4F ISO-Intense smoke measurements										Reduction in yield/puff: ePen2 vs 3R4F ISO-I
	LOD per collection	LOQ per collection	Vype ePen 2			Vype ePen 2			Vype ePen 2			ePen air/method blank			LOD per collection	LOQ per collection	Number of puffs	Kentucky Reference 3R4F		3R4F per puff	3R4F ISO air/method blank				(%)			LOD per collection	LOQ per collection	Number of puffs	Kentucky Reference 3R4F		3R4F per puff	3R4F ISO-Intense air/method blank				(%)
			Crisp Mint			Dark Cherry			Golden Tobacco																Crisp Mint	Dark Cherry	Golden Tobacco											Crisp Mint	Dark Cherry	Golden Tobacco
			Average	Std. Dev.	per puff	Average	Std. Dev.	per puff	Average	Std. Dev.	per puff	Average	Std. Dev.	per puff				Average	Std. Dev.		Puff number	Average	Std. Dev.	per puff							Average	Std. Dev.		Puff number	Average	Std. Dev.	per puff
Carbonyls
Formaldehyde, µg	0.27445	0.914835	59	44.4651	0.59	17.516	12.5766	0.17516	39.768	23.2209	0.39768	3.32	1.14647	0.0332	0.457417	1.52473	8.3	15.5867	1.02567	1.87791	9	3.89333	0.664329	0.432593	68.5821	90.6726	78.8233	1.372	4.574	10.6	54.08	6.00933	5.10189	10	6.16	0.75	0.616	88.4357	96.5668	92.2052
Acetaldehyde, µg	0.497563	1.65854	17.976	13.607	0.17976	7.712	4.17511	0.07712	10.296	6.40959	0.10296	NQ	NQ	0.0107805	0.829272	2.76424	8.3	852.307	74.8799	102.688	9	4.72	0.787965	0.524444	99.8249	99.9249	99.8997	2.48782	8.29272	10.6	2199.6	103.436	207.509	10	14.9	2.2	1.49	99.9134	99.9628	99.9504
Acetone, µg	0.315448	1.05149	6.152	1.13504	0.06152	6.936	0.610966	0.06936	4.84	0.586515	0.0484	2.4	0.526878	0.024	0.525747	1.75249	8.3	236.507	22.875	28.4948	9	7.49333	1.07248	0.832593	99.7841	99.7566	99.8301	1.577	5.257	10.6	659.52	23.7889	62.2189	10	BDL	BDL	0.1577	99.9011	99.8885	99.9222
Propionaldehyde, µg	0.241915	0.806385	6.008	3.03465	0.06008	4.944	1.87651	0.04944	2.304	1.0165	0.02304	BDL	BDL	0.00120958	0.403192	1.34397	8.3	51.44	4.09135	6.19759	9	NQ	NQ	0.0970648	99.0306	99.2023	99.6282	1.20958	4.03192	10.6	131.68	2.46414	12.4226	10	NQ	NQ	0.262075	99.5164	99.602	99.8145
Acrolein, µg	0.463764	1.54588	19.208	9.23945	0.19208	12.344	6.19178	0.12344	12.368	5.2606	0.12368	BDL	BDL	0.00231882	0.77294	2.57647	8.3	48.1867	3.78224	5.80562	9	BDL	BDL	0.0429411	96.6915	97.8738	97.8697	2.31882	7.7294	10.6	157.24	9.23623	14.834	10	BDL	BDL	0.231882	98.7051	99.1679	99.1662
Isobutyraldehyde, µg	0.0826485	0.275495	BDL	BDL	0.000413242	BDL	BDL	0.000413242	BDL	BDL	0.000413242	BDL	BDL	0.000413242	0.137747	0.459158	8.3	19.4	1.85173	2.33735	9	NQ	NQ	0.0331614	99.9823	99.9823	99.9823	0.413	1.377	10.6	45.68	3.64856	4.30943	10	BDL	BDL	0.0413	99.9904	99.9904	99.9904
Methyl Ethyl Ketone, µg	0.256365	0.85455	BDL	BDL	0.00128183	BDL	BDL	0.00128183	BDL	BDL	0.00128183	BDL	BDL	0.00128183	0.427275	1.42425	8.3	70.72	4.6381	8.52048	9	3.08	0.903573	0.342222	99.985	99.985	99.985	1.28183	4.27275	10.6	191.56	8.25397	18.0717	10	BDL	BDL	0.128183	99.9929	99.9929	99.9929
3-Buten-2-one, µg	0.310434	1.03478	BDL	BDL	0.00155217	BDL	BDL	0.00155217	BDL	BDL	0.00155217	BDL	BDL	0.00155217	0.51739	1.72463	8.3	17.1333	0.92376	2.06426	9	NQ	NQ	0.124557	99.9248	99.9248	99.9248	1.55	5.17	10.6	74.9	3.1	7.07	10	ND	ND	ND	99.978	99.978	99.978
n-Butyraldehyde, µg	0.175587	0.58529	BDL	BDL	0.000877935	BDL	BDL	0.000877935	BDL	BDL	0.000877935	BDL	BDL	0.000877935	0.292645	0.975483	8.3	5.74667	0.971139	0.692369	9	NQ	NQ	0.0704515	99.8732	99.8732	99.8732	0.877935	2.92645	10.6	15.24	1.53232	1.43774	10	BDL	BDL	0.0877935	99.9389	99.9389	99.9389
Crotonaldehyde, µg	0.311325	1.03775	BDL	BDL	0.00155662	BDL	BDL	0.00155662	BDL	BDL	0.00155662	BDL	BDL	0.00155662	0.518875	1.72958	8.3	10.7333	1.29013	1.29317	9	1.82302	0.720265	0.202558	99.8796	99.8796	99.8796	1.55662	5.18875	10.6	42.04	6.16993	3.96604	10	BDL	BDL	0.155662	99.9608	99.9608	99.9608
Glycolaldehyde, µg	0.3726	1.242	9.95346	8.73877	0.0995346	2.432	1.61032	0.02432	8.16	4.39236	0.0816	BDL	BDL	0.001863	0.621	2.07	8.3	9.77333	1.11813	1.17751	9	NQ	NQ	0.1495	91.547	97.9346	93.0701	1.86	6.21	10.6	26.5	1.42	2.5	10	ND	ND	ND	96.0186	99.0272	96.736
Acetoin, µg	0.336406	1.12135	BDL	BDL	0.00168203	BDL	BDL	0.00168203	BDL	BDL	0.00168203	BDL	BDL	0.00168203	0.560677	1.86892	8.3	BDL	BDL	0.0337757	9	BDL	BDL	0.0311487	95.02	95.02	95.02	1.682	5.607	10.6	NQ	NQ	0.478	10	BDL	BDL	0.1682	99.6481	99.6481	99.6481
Glyoxal, µg	0.126004	0.420012	4.776	3.41099	0.04776	1.712	1.10178	0.01712	2.968	1.77187	0.02968	BDL	BDL	0.000630018	0.210006	0.70002	8.3	4.28	0.467618	0.515663	9	NQ	NQ	0.050557	90.7381	96.68	94.2443	0.630018	2.10006	10.6	9.56	1.67571	0.901887	10	BDL	BDL	0.0630018	94.7044	98.1018	96.7091
Methylglyoxal, µg	0.0768615	0.256205	6.456	4.26376	0.06456	6.264	2.25577	0.06264	5.24	2.23839	0.0524	BDL	BDL	0.000384308	0.128103	0.427008	8.3	9.44	0.903819	1.13735	9	BDL	BDL	0.00711681	94.3236	94.4925	95.3928	0.384308	1.28103	10.6	26.24	3.36274	2.47547	10	BDL	BDL	0.0384308	97.392	97.4696	97.8832
2,3-Butanedione, µg	0.0870013	0.290004	BDL	BDL	0.000435007	BDL	BDL	0.000435007	BDL	BDL	0.000435007	BDL	BDL	0.000435007	0.145002	0.483341	8.3	77.24	5.31802	9.30602	9	4.02667	0.468093	0.447407	>99.9	>99.9	>99.9	0.435	1.45	10.6	260.32	10.5115	24.5585	10	6.12	2.32	0.612	>99.9	>99.9	>99.9
2,3-Pentanedione, µg	0.175587	0.58529	BDL	BDL	0.000877935	BDL	BDL	0.000877935	BDL	BDL	0.000877935	BDL	BDL	0.000877935	0.292645	0.975483	8.3	9.86667	1.53043	1.18876	9	NQ	NQ	0.0704515	99.9261	99.9261	99.9261	0.877935	2.92645	10.6	35.04	2.26009	3.30566	10	BDL	BDL	0.0877935	99.9734	99.9734	99.9734
2,3-Hexanedione, µg	0.190707	0.635691	BDL	BDL	0.000953536	BDL	BDL	0.000953536	BDL	BDL	0.000953536	BDL	BDL	0.000953536	0.317845	1.05948	8.3	NQ	NQ	0.0829717	9	BDL	BDL	0.0176581	98.8508	98.8508	98.8508	0.954	3.18	10.6	BDL	BDL	0.0451	10	ND	ND	ND	97.8857	97.8857	97.8857
2,3-Heptanedione, µg	0.23416	0.780532	BDL	BDL	0.0011708	BDL	BDL	0.0011708	BDL	BDL	0.0011708	BDL	BDL	0.0011708	0.390266	1.30089	8.3	BDL	BDL	0.02351	9	BDL	BDL	0.0216815	95.02	95.02	95.02	1.17	3.9	10.6	BDL	BDL	0.0552	10	NR	NR	NR	97.879	97.879	97.879
Phenolic Compounds
Hydroquinone, µg	0.622089	2.07363	BDL	BDL	0.00311045	BDL	BDL	0.00311045	BDL	BDL	0.00311045	BDL	BDL	0.00311045	0.927117	3.09039	8.3	28.6056	1.20074	3.44646	10	BDL	BDL	0.0463559	99.9097	99.9097	99.9097	1.35369	4.51231	10.4	84.1624	1.81937	8.09254	10	BDL	BDL	0.135369	99.9616	99.9616	99.9616
Resorcinol, µg	0.164744	0.549146	BDL	BDL	0.000823719	BDL	BDL	0.000823719	BDL	BDL	0.000823719	BDL	BDL	0.000823719	0.5214	1.738	8.3	NQ	NQ	0.136108	10	BDL	BDL	0.02607	99.3948	99.3948	99.3948	0.394692	1.31564	10.4	1.57427	0.220692	0.151372	10	BDL	BDL	0.0394692	99.4558	99.4558	99.4558
Catechol, µg	0.256905	0.856349	BDL	BDL	0.00128452	NQ	NQ	0.00471	BDL	BDL	0.00128452	BDL	BDL	0.00128452	3.15373	10.5124	8.3	35.5913	1.66578	4.2881	10	BDL	BDL	0.157686	99.97	99.8902	99.97	1.20936	4.03122	10.4	87.4313	3.40122	8.40686	10	BDL	BDL	0.120936	99.9847	99.944	99.9847
Phenol, µg	0.257544	0.858481	NQ	NQ	0.00301	NQ	NQ	0.00558012	BDL	BDL	0.00128772	BDL	BDL	0.00128772	0.623203	2.07734	8.3	7.17952	0.834077	0.865002	10	BDL	BDL	0.0311601	99.652	99.3549	99.8511	1.43365	4.77882	10.4	13.4643	0.792585	1.29464	10	BDL	BDL	0.143365	99.7675	99.569	99.9005
p-cresol, µg	0.102847	0.342822	BDL	BDL	0.000514233	BDL	BDL	0.000514233	BDL	BDL	0.000514233	BDL	BDL	0.000514233	0.0829577	0.276526	8.3	4.40331	0.403554	0.530519	10	BDL	BDL	0.00414788	99.9031	99.9031	99.9031	0.207394	0.691314	10.4	8.7164	0.380134	0.838115	10	BDL	BDL	0.0207394	99.9386	99.9386	99.9386
m-cresol, µg	0.0564859	0.188286	BDL	BDL	0.000282429	BDL	BDL	0.000282429	BDL	BDL	0.000282429	BDL	BDL	0.000282429	0.180365	0.601215	8.3	1.97664	0.16334	0.238149	10	BDL	BDL	0.00901823	99.8814	99.8814	99.8814	0.450911	1.50304	10.4	3.47573	0.178782	0.334205	10	BDL	BDL	0.0450911	99.9155	99.9155	99.9155
o-cresol, µg	0.0771804	0.257268	BDL	BDL	0.000385902	BDL	BDL	0.000385902	BDL	BDL	0.000385902	BDL	BDL	0.000385902	0.322026	1.07342	8.3	2.3064	0.232324	0.27788	10	BDL	BDL	0.0161013	99.8611	99.8611	99.8611	0.184093	0.613643	10.4	3.93693	0.156328	0.378551	10	BDL	BDL	0.0184093	99.8981	99.8981	99.8981
Gases & volatiles
Water, mg	0.002	0.00638	98.5	11	0.985	97.6	7	0.976	91.7	9.7	0.917	NQ	NQ	0.00419	0.038	0.128	8.2	0.775	n/a	0.0945122	8.2	BDL	BDL	0.00231707	-942.194	-932.671	-870.245	0.064	0.213	10.72	15.1	1.4	1.40858	10	BDL	BDL	0.01385	30.0715	30.7105	34.8991
NO, µg	0.170656	0.568853	NQ	NQ	0.00224	BDL	BDL	0.000853279	BDL	BDL	0.000853279	BDL	BDL	0.000853279	0.810114	2.70038	8.5	187.289	14.6187	22.034	8.3	NQ	NQ	0.211475	99.9898	>99.9	>99.9	3.63	12.21	9.9	494.71	16.4704	49.9707	10	BDL	BDL	0.363	>99.9	>99.9	>99.9
NOx, µg	0.381374	1.27125	BDL	BDL	0.00318	BDL	BDL	0.00190687	BDL	BDL	0.00190687	BDL	BDL	0.00190687	2.25629	7.52097	8.5	209.537	16.2243	24.6514	8.3	BDL	BDL	0.135921	99.9871	99.9923	99.9923	7.00857	18.2286	9.9	554.53	18.4999	56.0131	10	BDL	BDL	0.700857	99.9943	>99.9	>99.9
CO, mg	0.477172	1.59057	BDL	BDL	0.00238586	BDL	BDL	0.00238586	BDL	BDL	0.00238586	BDL	BDL	0.00238586	0.066804	0.22268	8.3	10.956	0.549573	1.32	9	NQ	NQ	0.0160825	99.8193	99.8193	99.8193	0.159057	0.530191	10.7	31.9823	0.946378	2.989	10	BDL	BDL	0.0159057	99.9202	99.9202	99.9202
Ammonia, µg	0.919877	3.06626	9.29759	2.86832	0.0929759	9.24669	4.46761	0.0924669	7.69145	2.4398	0.0769145	6.02344	2.90075	0.0602344	0.731255	2.43752	8.9	9.25197	0.895414	1.03955	10	NQ	NQ	0.158439	91.0561	91.1051	92.6012	1.46251	4.87503	11	32.5191	3.452	2.974	10	NQ	NQ	0.316877	96.8737	96.8908	97.4138
HCN, µg	2.62278	8.7426	BDL	BDL	0.0131	NQ	NQ	0.0306	BDL	BDL	0.0218	BDL	BDL	0.0131139	0.524556	1.74852	8.4	97.6182	6.65722	11.6212	9	NQ	NQ	0.126282	99.8873	99.7367	99.8124	1.31139	4.3713	10.6	343.186	61.98	32.54	10	BDL	BDL	0.131139	99.9597	99.906	99.933
1,3-butadiene, µg	0.285	0.95	BDL	BDL	0.001425	BDL	BDL	0.001425	BDL	BDL	0.001425	BDL	BDL	0.001425	0.0285	0.095	8.1	29.7792	2.37563	3.67645	10	0.136572	0.0927526	0.0136572	99.9612	99.9612	99.9612	0.19	0.633333	9.73	108.2	4.32	11.12	10	BDL	BDL	0.019	99.9872	99.9872	99.9872
Isoprene, µg	0.4056	1.352	BDL	BDL	0.002028	BDL	BDL	0.002028	BDL	BDL	0.002028	BDL	BDL	0.002028	0.04056	0.1352	8.1	283.512	8.25073	35.0015	10	2.644	1.64763	0.2644	99.9942	99.9942	99.9942	0.2704	0.901333	9.73	886.6	49.26	91.22	10	NQ	NQ	0.0585867	>99.9	>99.9	>99.9
Acrylonitrile, µg	0.3198	1.066	BDL	BDL	0.001599	BDL	BDL	0.001599	BDL	BDL	0.001599	BDL	BDL	0.001599	0.03198	0.1066	8.1	6.58666	0.322286	0.813168	10	0.184624	0.0713419	0.0184624	99.8034	99.8034	99.8034	0.213	0.710667	9.73	19.46	1.626	2.003	10	BDL	BDL	0.0213	99.9202	99.9202	99.9202
Benzene, µg	0.168	0.56	BDL	BDL	0.00084	BDL	BDL	0.00084	BDL	BDL	0.00084	BDL	BDL	0.00084	0.0168	0.056	8.1	30.884	0.591102	3.81284	10	1.18273	0.58852	0.118273	99.978	99.978	99.978	0.112	0.373333	9.73	78.6	4.598	8.084	10	0.598	0.349	0.0598	99.9896	99.9896	99.9896
Toluene, µg	0.612	2.04	BDL	BDL	0.00306	BDL	BDL	0.00306	BDL	BDL	0.00306	NQ	NQ	0.00714	0.0612	0.204	8.1	47.4234	2.69302	5.85474	10	4.6967	1.94963	0.46967	99.9477	99.9477	99.9477	0.408	1.36	9.73	131	4.743	13.47	10	3.38	1.46	0.338	99.9773	99.9773	99.9773
Ethylene Oxide, µg	0.359	1.19	BDL	BDL	0.001795	BDL	BDL	0.001795	BDL	BDL	0.001795	BDL	BDL	0.001795	0.0359	0.119	8.1	4.65928	0.442105	0.57522	10	NQ	NQ	0.007745	99.6879	99.6879	99.6879	0.239333	0.793333	9.73	19.34	2.003	1.987	10	BDL	BDL	0.0239333	99.9097	99.9097	99.9097
Propylene Oxide,ng	156	520	NQ	NQ	3.38	808.153	109.663	8.08153	NQ	NQ	1.82	BDL	BDL	0.78	15.6	52	8.1	243.033	33.6461	30.0041	10	BDL	BDL	0.78	88.7349	73.0652	93.9342	104	346.667	9.73	902.8	308.09	92.45	10	BDL	BDL	10.4	96.344	91.2585	98.0314
PAH
Naphthalene, ng	0.503428	1.67809	16.848	5.21585	0.16848	15.424	5.10071	0.15424	19.6	4.7244	0.196	15.904	5.66771	0.15904	0.125857	0.419524	8.7	326.543	60.0138	37.5337	10	22.1338	6.08126	2.21338	99.5511	99.5891	99.4778	0.167809	0.559365	10.25	993.8	93.77	97.01	10	36.1	21.7	3.61	99.8263	99.841	99.798
Benzo(a)anthracene, ng	0.365214	1.21738	NQ	NQ	0.00922	NQ	NQ	0.007913	1.22852	0.495684	0.0123	NQ	NQ	0.01002	0.0913035	0.304345	8.7	13.2324	0.870518	1.52097	10	NQ	NQ	0.0197824	99.3938	99.4797	99.1913	0.121738	0.405793	10.25	24.22	2.423	2.369	10	1.4	0.79	0.14	99.6108	99.666	99.4808
Chrysene, ng	0.233756	0.779185	2.4	0.502792	0.024	2.384	0.653361	0.0238	2.976	0.851164	0.0298	2.752	0.597595	0.02752	0.0584389	0.194796	8.7	16.4509	1.16786	1.89091	10	0.80797	0.335925	0.080797	98.7308	98.7413	98.424	0.0779185	0.259728	10.25	34.6613	3.248	3.398	10	2.34	1.2	0.234	99.2937	99.2996	99.123
Benzo(a)pyrene, ng	0.531263	1.77088	BDL	BDL	0.00265631	NQ	NQ	0.0062	NQ	NQ	0.0062	BDL	BDL	0.00423	0.132816	0.442719	8.7	6.03171	0.534302	0.6933	10	BDL	BDL	0.00664078	99.6169	99.1057	99.1057	0.177088	0.590292	10.25	12.9	1.275	1.262	10	0.628	0.28	0.0628	99.7895	99.5087	99.5087
Indeno(1,2,3-cd)pyrene, ng	0.505964	1.68655	BDL	BDL	0.00252982	BDL	BDL	0.00252982	BDL	BDL	0.00252982	BDL	BDL	0.00252982	0.126491	0.421637	8.7	2.42219	0.307018	0.278413	10	BDL	BDL	0.00632456	99.0913	99.0913	99.0913	0.169	0.562	10.25	4.192	0.373	0.41	10	NQ	NQ	0.03655	99.383	99.383	99.383
Benzo(b)fluoranthene, ng	0.845127	2.81709	NQ	NQ	0.0127	BDL	BDL	0.00705	NQ	NQ	0.0127	NQ	NQ	0.00987	0.211282	0.704273	8.7	5.44466	0.258722	0.625823	10	BDL	BDL	0.0105641	97.9707	98.8735	97.9707	0.0954289	0.318096	10.25	12.25	1.457	1.199	10	0.573	0.372	0.0573	98.9408	99.412	98.9408
Benzo(k)fluoranthene, ng	0.592756	1.97585	BDL	BDL	0.00495	BDL	BDL	0.00296	BDL	BDL	0.00296	BDL	BDL	0.00296	0.148189	0.493964	8.7	1.73614	0.21493	0.199556	10	BDL	BDL	0.00740945	97.5195	98.5167	98.5167	0.0771722	0.257241	10.25	3.696	0.491	0.3618	10	NQ	NQ	0.0167207	98.6318	99.1819	99.1819
Aromatic Amines
1-aminonaphthalene, ng	0.082	0.273	BDL	BDL	0.000683	NQ	NQ	0.00123	NQ	NQ	0.00123	NQ	NQ	0.00123	0.00819	0.0273	8	10.4639	0.223711	1.30798	10	NQ	NQ	0.0017745	99.9478	99.906	99.906	0.0273	0.091	10.94	17.58	0.606	1.607	10	NQ	NQ	0.005915	99.9575	99.9235	99.9235
2-aminonaphthalene, ng	0.036	0.119	NQ	NQ	0.00106	0.187	0.095	0.00187	0.2	0.201	0.00200356	0.152447	0.0744784	0.00153	0.00356	0.0119	8	8.71498	0.29157	1.08937	10	0.0213123	0.00901051	0.00213123	99.9027	99.8283	99.8161	0.0118667	0.0396667	10.94	13.16	0.82	1.2035	10	BDL	BDL	0.00118667	99.9119	99.8446	99.8335
3-aminobiphenyl, ng	0.012	0.04	NQ	NQ	0.00035	0.059	0.025	0.000585283	0.07	0.065	0.000701067	0.0434418	0.0166368	0.000434418	0.0012	0.00399	8	1.96548	0.0416449	0.245684	10	0.00473961	0.00225644	0.000473961	99.8575	99.7618	99.7146	0.004	0.0133	10.94	3.48602	0.268	0.3189	10	BDL	BDL	0.0004	99.8902	99.8165	99.7802
4-aminobiphenyl, ng	0.014	0.048	NQ	NQ	0.00028	NQ	NQ	0.00031	0.067	0.067	0.000670901	NQ	NQ	0.00031	0.00143	0.00477	8	1.27523	0.0725903	0.159404	10	NQ	NQ	0.00031	99.8243	99.8055	99.5791	0.00476667	0.0159	10.94	2.29	0.118	0.2095	10	BDL	BDL	0.000476667	99.8663	99.852	99.6798
o-toluidine, ng	0.102	0.341	0.922652	0.326143	0.00922652	0.994622	0.358465	0.00994622	1.0371	0.356962	0.010371	0.822673	0.212644	0.00822673	0.0102	0.0341	8	49.0735	1.56725	6.13419	10	NQ	NQ	0.002215	99.8496	99.8379	99.8309	0.034	0.113667	10.94	83.26	2.109	7.612	10	0.436	0.42	0.0436	99.8788	99.8693	99.8638
o-anisidine, ng	0.232	0.775	BDL	BDL	0.00116218	BDL	BDL	0.00116218	BDL	BDL	0.00116218	BDL	BDL	0.00116218	0.0232436	0.0774786	8	2.56118	0.129213	0.320147	10	0.412128	0.117727	0.0412128	99.637	99.637	99.637	0.0774786	0.258262	10.94	4.182	0.229	0.3824	10	BDL	BDL	0.00774786	99.6961	99.6961	99.6961
2,6-dimethylaniline, ng	0.063	0.209	BDL	BDL	0.000316	BDL	BDL	0.00032	BDL	BDL	0.00032	BDL	BDL	0.00032	0.00633333	0.0209	8	2.0165	0.0807946	0.252062	10	0.0497844	0.0154004	0.00497844	99.8746	99.873	99.873	0.0211111	0.0696667	10.94	6.11371	0.646	0.5591	10	BDL	BDL	0.00211111	99.9435	99.9428	99.9428
Benzidine, ng	0.029	0.096	BDL	BDL	0.000145	BDL	BDL	0.000145	BDL	BDL	0.000145	BDL	BDL	0.000145	0.0029	0.0096	8	BDL	BDL	0.00018125	10	BDL	BDL	0.000145	NA	NA	NA	0.00966667	0.032	10.94	BDL	BDL	0.000457	10	BDL	BDL	0.000966667	NA	NA	NA
Nicotine & other alkaloids
Nicotine, mg	0.00673459	0.0224486	5.18	0.56	0.0518	4.8834	0.6	0.048834	4.65156	0.790173	0.0465156	NQ	NQ	0.0145916	0.00134692	0.00448972	8.3	0.708064	0.0465611	0.0853089	10	NQ	NQ	0.000291832	39.2795	42.7563	45.4739	0.002	0.007	10.92	2.016	0.084	0.18458	10	BDL	BDL	0.0002	71.9363	73.5432	74.7992
Nornicotine, ng	238	794	2570	313	25.7	7394	721	73.9	2521	648	25.2	BDL	BDL	1.19	47.6	158	8.2	6064	583	739.471	10	BDL	BDL	2.38	96.5245	90.0064	96.5922	79.4	265	10.4	22116.6	1350.99	2127.8	10	BDL	BDL	7.94	98.7922	96.5269	98.8157
Anatabine, ng	238	793	BDL	BDL	1.19	BDL	BDL	1.19	BDL	BDL	1.19	BDL	BDL	1.19	47.6	158	8.2	3878	207	472.878	10	BDL	BDL	2.38	99.7483	99.7483	99.7483	79.3	264	10.4	6218.22	343.163	597.88	10	BDL	BDL	7.93	99.801	99.801	99.801
Anabasine, ng	287	958	BDL	BDL	1.44	BDL	BDL	1.44	BDL	BDL	1.44	BDL	BDL	1.44	57.4	191	8.2	859	130	104.803	10	BDL	BDL	2.87	98.626	98.626	98.626	95.8	319	10.4	1030.2	119.537	99.068	10	BDL	BDL	9.58	98.5465	98.5465	98.5465
Myosmine, ng	445	1480	NQ	NQ	8.15	1954	702	19.6	6232	1832	62.3	BDL	BDL	2.23	88.8	297	8.2	6123	70	746.712	10	BDL	BDL	4.44	98.9085	97.3752	91.6568	148	494	10.4	13225.6	591.997	1272.46	10	BDL	BDL	14.8	99.3595	98.4597	95.104
Nicotine-N-Oxide, ng	872	2910	NQ	NQ	18.91	4370	491	43.7	NQ	NQ	16	BDL	BDL	4.36	174	581	8.2	877	56.2	107.004	10	BDL	BDL	8.7	82.3277	59.1602	85.0472	291	969	10.4	NQ	NQ	92	10	BDL	BDL	29.1	79.4457	52.5	82.6087
Cotinine, ng	94	312	855	246	8.56	1374	353	13.8	5643	2053	56.4	NQ	NQ	1.41	18.7	62.4	8.2	5307	184	647.147	10	BDL	BDL	0.935	98.6773	97.8676	91.2848	31.2	104	10.4	14320.1	755.183	1377.28	10	NQ	NQ	6.76	99.3785	98.998	95.905
ß-Nicotyrine, ng	190	635	658	376	6.57	2199	366	22	BDL	BDL	0.95	BDL	BDL	0.95	38.1	127	8.2	3130	115	381.712	10	BDL	BDL	1.905	98.2788	94.2365	99.7511	63.5	212	10.4	7070.95	125.25	680.29	10	BDL	BDL	6.35	99.0342	96.7661	99.8604
Tobacco Specific Nitrosamines
NNN, ng	0.492341	1.64114	BDL	BDL	0.00246171	BDL	BDL	0.00246171	BDL	BDL	0.00246171	BDL	BDL	0.00246171	0.0984683	0.328228	8.3	106.96	5.59714	12.8867	9	BDL	BDL	0.00547046	99.9809	99.9809	99.9809	0.196937	0.656455	10.6	263.2	12.09	24.84	10	BDL	BDL	0.0196937	99.9901	99.9901	99.9901
NAT, ng	0.975642	3.25214	BDL	BDL	0.00487821	BDL	BDL	0.00487821	BDL	BDL	0.00487821	BDL	BDL	0.00487821	0.195128	0.650428	8.3	109.52	8.47302	13.1952	9	BDL	BDL	0.0108405	99.963	99.963	99.963	0.390257	1.30086	10.6	267.8	19.83	25.242	10	BDL	BDL	0.0390257	99.9807	99.9807	99.9807
NAB, ng	0.267812	0.892705	BDL	BDL	0.00133906	BDL	BDL	0.00133906	BDL	BDL	0.00133906	BDL	BDL	0.00133906	0.0535623	0.178541	8.3	12.592	1.72218	1.51711	9	BDL	BDL	0.00297568	99.9117	99.9117	99.9117	0.107125	0.357082	10.6	24.06	1.099	2.2765	10	BDL	BDL	0.0107125	99.9412	99.9412	99.9412
NNK, ng	0.752749	2.50916	BDL	BDL	0.00376374	BDL	BDL	0.00376374	BDL	BDL	0.00376374	BDL	BDL	0.00376374	0.15055	0.501833	8.3	105.84	3.94563	12.7518	9	BDL	BDL	0.00836388	99.9705	99.9705	99.9705	0.3011	1.00367	10.6	281.2	15.83	26.585	10	BDL	BDL	0.03011	99.9858	99.9858	99.9858
Volatile Nitrosamines
NDMA, ng	1.77861	5.92871	BDL	BDL	0.00889306	BDL	BDL	0.00889306	BDL	BDL	0.00889306	BDL	BDL	0.00889306	0.177861	0.592871	8.5	BDL	BDL	0.0104624	10	BDL	BDL	0.00889306	N/A	N/A	N/A	0.355722	1.18574	10.16	14.2	1.267	1.402	10	BDL	BDL	0.0355722	99.3657	99.3657	99.3657
NEMA, ng	2.54337	8.47791	BDL	BDL	0.0127169	BDL	BDL	0.0127169	BDL	BDL	0.0127169	BDL	BDL	0.0127169	0.254337	0.847791	8.5	BDL	BDL	0.014961	10	BDL	BDL	0.0127169	N/A	N/A	N/A	0.508675	1.69558	10.16	BDL	BDL	0.0251	10	BDL	BDL	0.0508675	N/A	N/A	N/A
NDEA, ng	3.08305	10.2768	BDL	BDL	0.0257	BDL	BDL	0.0154	BDL	BDL	0.01257	BDL	BDL	0.0154	0.308305	1.02768	8.5	BDL	BDL	0.0181356	10	BDL	BDL	0.0154153	N/A	N/A	N/A	0.61661	2.05537	10.16	BDL	BDL	0.0304	10	BDL	BDL	0.061661	N/A	N/A	N/A
NDiPA, ng	2.7285	9.095	BDL	BDL	0.0136425	BDL	BDL	0.0136425	BDL	BDL	0.0136425	BDL	BDL	0.0136425	0.27285	0.9095	8.5	BDL	BDL	0.01605	10	BDL	BDL	0.0136425	N/A	N/A	N/A	0.5457	1.819	10.16	BDL	BDL	0.0269	10	BDL	BDL	0.05457	N/A	N/A	N/A
NDPA, ng	0.748396	2.49465	BDL	BDL	0.00374198	BDL	BDL	0.00374198	BDL	BDL	0.00374198	BDL	BDL	0.00374198	0.0748396	0.249465	8.5	BDL	BDL	0.00440233	10	BDL	BDL	0.00374198	N/A	N/A	N/A	0.149679	0.49893	10.16	BDL	BDL	0.00739	10	BDL	BDL	0.0149679	N/A	N/A	N/A
NDBA, ng	1.65831	5.52771	BDL	BDL	0.0138	BDL	BDL	0.00829	BDL	BDL	0.00829	BDL	BDL	0.00829156	0.165831	0.552771	8.5	BDL	BDL	0.00975478	10	BDL	BDL	0.00829156	N/A	N/A	N/A	0.331662	1.10554	10.16	NQ	NQ	0.09598	10	NQ	NQ	0.0718602	85.622	91.3628	91.3628
NPIP, ng	0.85999	2.86663	BDL	BDL	0.00429995	BDL	BDL	0.00429995	BDL	BDL	0.00429995	BDL	BDL	0.00429995	0.085999	0.286663	8.5	4.81682	0.678562	0.566685	10	3.76944	0.358914	0.376944	99.2412	99.2412	99.2412	0.171998	0.573327	10.16	BDL	BDL	0.00848	10	BDL	BDL	0.0171998	N/A	N/A	N/A
NPYR, ng	1.97885	6.59618	BDL	BDL	0.00989	BDL	BDL	0.00989	BDL	BDL	0.00989	BDL	BDL	0.00989	0.197885	0.659618	8.5	4.69252	1.47358	0.552061	10	2.8525	0.640059	0.28525	98.2085	98.2085	98.2085	0.395771	1.31924	10.16	17.6217	1.008	1.7386	10	BDL	BDL	0.0395771	99.4312	99.4312	99.4312
NMOR, ng	2.75131	9.17104	BDL	BDL	0.0229	BDL	BDL	0.0138	BDL	BDL	0.0138	BDL	BDL	0.0229	0.275131	0.917104	8.5	BDL	BDL	0.0161842	10	BDL	BDL	0.0137566	N/A	N/A	N/A	0.550262	1.83421	10.16	BDL	BDL	0.0271	10	BDL	BDL	0.0550262	N/A	N/A	N/A
NDELA, ng	0.424745	1.41582	BDL	BDL	0.00212	BDL	BDL	0.00212	BDL	BDL	0.00212	BDL	BDL	0.00212	0.0424745	0.141582	8.5	BDL	BDL	0.0024985	10	BDL	BDL	0.00212373	N/A	N/A	N/A	0.0849491	0.283164	10.16	NQ	NQ	0.0219	10	NQ	NQ	0.0184056	90.3196	90.3196	90.3196
Trace Metals
Mercury, ng	1.04	3.48	BDL	BDL	0.0052	BDL	BDL	0.0052	BDL	BDL	0.0052	BDL	BDL	0.0052	0.428672	1.42891	8	1.966	0.0811172	0.24575	8	BDL	BDL	0.026792	97.884	97.884	97.884	0.857345	2.85782	11.26	4.26	0.495631	0.3791	10	BDL	BDL	0.0857345	98.6283	98.6283	98.6283
Cadmium, ng	1.01549	3.38495	BDL	BDL	0.00508	BDL	BDL	0.00508	BDL	BDL	0.00508	BDL	BDL	0.00508	0.820452	2.73484	7.9	29.9724	1.5882	3.79397	8	BDL	BDL	0.0512782	99.8661	99.8661	99.8661	1.6409	5.46968	10.26	105.48	4.653	10.28	10	BDL	BDL	0.16409	99.9506	99.9506	99.9506
Lead, ng	0.799625	2.66542	NQ	NQ	0.0147	NQ	NQ	0.01745	NQ	NQ	0.01468	NQ	NQ	0.01735	2.29935	7.6645	7.9	8.44184	0.646986	1.06859	8	BDL	BDL	0.143709	98.6244	98.367	98.6262	4.5987	15.329	10.26	28.68	0.823	2.7955	10	BDL	BDL	0.45987	99.4742	99.3758	99.4749
Chromium, ng	1.39032	4.63439	37.6244	9.17048	0.376	41.8085	8.87281	0.418	33.3478	7.23082	0.333	42.2988	1.43063	0.422988	0.676958	2.25653	7.9	NQ	NQ	0.185664	8	NQ	NQ	0.183343	-102.517	-125.138	-79.3566	1.35392	4.51306	10.26	NQ	NQ	0.3438	10	NQ	NQ	0.293349	-9.36591	-21.5823	3.14136
Nickel, ng	6.19963	54.1501	BDL	BDL	0.031	BDL	BDL	0.031	BDL	BDL	0.031	BDL	BDL	0.0309982	1.42386	4.74621	7.9	NQ	NQ	0.390511	8	BDL	BDL	0.0889914	92.0617	92.0617	92.0617	2.84772	9.49241	10.26	NQ	NQ	0.6014	10	BDL	BDL	0.284772	94.8454	94.8454	94.8454
Arsenic, ng	1.75761	5.85869	NQ	NQ	0.0436	NQ	NQ	0.0485	NQ	NQ	0.037	BDL	BDL	0.00878803	0.439306	1.46435	7.9	2.61326	0.212386	0.330793	8	BDL	BDL	0.0274566	86.8196	85.3383	88.8148	0.878613	2.92871	10.26	8.01235	0.558	0.7809	10	BDL	BDL	0.0878613	94.4167	93.7892	95.2619
Selenium, ng	1.08687	3.62291	NQ	NQ	0.0193	NQ	NQ	0.0223	BDL	BDL	0.00907	BDL	BDL	0.00543437	0.394779	1.31593	7.9	NQ	NQ	0.108273	8	BDL	BDL	0.0246737	82.1746	79.4039	91.623	0.789558	2.63186	10.26	NQ	NQ	0.1666	10	BDL	BDL	0.0789558	88.4154	86.6146	94.5558
Copper, ng	4.51771	15.059	NQ	NQ	0.0927	NQ	NQ	0.0679	BDL	BDL	0.0226	BDL	BDL	0.0225886	1.23009	4.10029	7.9	8.50257	2.77645	1.07627	8	NQ	NQ	0.333148	91.387	93.6912	97.9002	2.46017	8.20057	10.26	24.82	2.071	2.4189	10	NQ	NQ	0.533037	96.1677	97.1929	99.0657
Cobalt, ng	1.0208	3.40266	BDL	BDL	0.00510399	BDL	BDL	0.00510399	BDL	BDL	0.00510399	BDL	BDL	0.00510399	0.446405	1.48802	7.9	BDL	BDL	0.0282535	8	BDL	BDL	0.0279003	81.935	81.935	81.935	0.89281	2.97603	10.26	BDL	BDL	0.0435	10	BDL	BDL	0.089281	88.2667	88.2667	88.2667
Beryllium, ng	0.568088	1.89363	BDL	BDL	0.00284044	BDL	BDL	0.00284044	BDL	BDL	0.00284044	BDL	BDL	0.00284044	0.4682	1.56067	7.9	BDL	BDL	0.0296329	8	BDL	BDL	0.0292625	90.4146	90.4146	90.4146	0.9364	3.12133	10.26	BDL	BDL	0.0456	10	BDL	BDL	0.09364	93.771	93.771	93.771
Zinc, ng	17.5645	58.5484	NQ	NQ	0.529	96.5362	74.3747	0.965	NQ	NQ	0.4408	NQ	NQ	0.380565	8.83738	29.4579	7.9	115.444	29.1453	14.6131	8	77.3037	23.2017	9.66296	96.38	93.3963	96.9835	17.6748	58.9158	10.26	272.6	17.4	26.58	10	113	44	11.3	98.0098	96.3695	98.3416
Tin, ng	4.04477	13.4826	BDL	BDL	0.0202239	BDL	BDL	0.0202239	BDL	BDL	0.0202239	BDL	BDL	0.0202239	3.02182	10.0727	7.9	BDL	BDL	0.191255	8	BDL	BDL	0.188864	89.4257	89.4257	89.4257	6.04365	20.1455	10.26	BDL	BDL	0.4876	10	NQ	NQ	1.30946	95.8524	95.8524	95.8524
Iron, ng	8.15658	27.1886	NQ	NQ	0.265	95.5536	129.888	0.956	NQ	NQ	0.142	NQ	NQ	0.226	2.81528	9.38427	7.9	35.9897	5.27684	4.55566	8	28.5614	26.6467	3.57017	94.1831	79.0151	96.883	5.63056	18.7685	10.26	38.1	10.039	3.7068	10	20.7	9.1	2.07	92.851	74.2096	96.1692
Semi-volatiles
Pyridine, µg	0.269633	0.898778	BDL	BDL	0.00135	NQ	NQ	0.00315	BDL	BDL	0.00135	BDL	BDL	0.00134817	0.23741	0.791368	8.1	6.21	1.49938	0.766667	10	BDL	BDL	0.0118705	99.8239	99.5891	99.8239	0.0898778	0.299593	11	28.5767	2.815	2.59788	10	4.73	2.98	0.473	99.948	99.8787	99.948
Quinoline, µg	0.0323147	0.107716	BDL	BDL	0.000161574	BDL	BDL	0.000161574	BDL	BDL	0.000161574	BDL	BDL	0.000161574	0.00718979	0.023966	8.1	0.1772	0.0241081	0.0218765	10	BDL	BDL	0.00035949	99.2614	99.2614	99.2614	0.0107716	0.0359052	11	0.389233	0.0278563	0.0353848	10	NQ	NQ	0.00233384	99.5434	99.5434	99.5434
Styrene, µg	0.116544	0.388481	BDL	BDL	0.000973	NQ	NQ	0.00136	BDL	BDL	0.000585	BDL	BDL	0.000585	0.167301	0.557671	8.1	3.6484	0.375461	0.45042	10	NQ	NQ	0.0362486	99.784	99.6981	99.8701	0.0388481	0.129494	11	16.14	2.002	1.4669	10	1.67	1.26	0.167	99.9337	99.9073	99.9601
Alcohols and polyols
Glycidol, mg	0.005	0.018	BDL	BDL	2.5e-05	NQ	NQ	6.1e-05	BDL	BDL	4.3e-05	BDL	BDL	2.5e-05	0.00108	0.0036	8.3	0.004796	0.00180789	0.000577831	9	NQ	NQ	0.00026	95.6735	89.4433	92.5584	0.0018	0.006	10.92	NQ	NQ	0.000405	10	BDL	BDL	0.00018	93.8272	84.9383	89.3827
Menthol, mg	0.01221	0.0407	0.61304	0.0531007	0.0061304	0.12104	0.00765689	0.0012104	NQ	NQ	0.000142	BDL	BDL	6e-05	0.002442	0.00813999	8.3	BDL	BDL	0.000147108	9	BDL	BDL	0.000135667	-4067.27	-722.795	3.4725	ND	ND	10.9	ND	ND	ND	10	ND	ND	ND	NA	NA	NA
Ethylene glycol, mg	0.00252252	0.00840841	BDL	BDL	1.5e-05	BDL	BDL	1.5e-05	BDL	BDL	1.5e-05	BDL	BDL	1.5e-05	0.000504504	0.00168168	8.3	0.013584	0.00151779	0.00163663	10	NQ	NQ	0.000109309	99.0835	99.0835	99.0835	0.000840841	0.0028028	10.92	0.0352	0.0014	0.00322344	10	BDL	BDL	8.40841e-05	99.5347	99.5347	99.5347
Diethylene glycol, mg	0.012	0.04	BDL	BDL	6e-05	BDL	BDL	0.0001	BDL	BDL	1.5e-05	BDL	BDL	6e-05	0.0024	0.008	8.3	BDL	BDL	0.000144578	10	BDL	BDL	0.00012	58.5	30.8333	89.625	0.004	0.0133333	10.92	BDL	BDL	0.00018315	10	BDL	BDL	0.0004	67.24	45.4	91.81
Allyl alcohol, µg	0.06765	0.2265	1.05888	0.475994	0.0105888	4.08392	0.931385	0.0408392	0.639085	0.476881	0.00639085	BDL	BDL	0.00034	0.02706	0.0906	8.5	1.42483	0.0609558	0.167627	10	0.135456	0.0176796	0.0135456	93.6831	75.6369	96.1875	0.0451	0.151	10.38	13.8238	2.269	1.332	10	0.544	0.157	0.0544	99.205	96.934	99.5202
Glycerol, mg	0.0719454	0.239818	146.889	16.4	1.46889	190.441	8.25412	1.90441	152.446	17.1273	1.52446	NQ	NQ	0.00129	0.0143891	0.0479636	8.3	0.811088	0.0455605	0.0977214	10	BDL	BDL	0.000719454	-1403.14	-1848.81	-1460	0.0239818	0.0799393	10.92	2.354	0.0532	0.215568	10	BDL	BDL	0.00239818	-581.404	-783.437	-607.183
Propylene Glycol, mg	0.0120078	0.040026	104.695	11.1968	1.04695	73.0686	4.96268	0.730686	66.8841	9.81442	0.668841	0.129203	0.118842	0.00129	0.00240156	0.0080052	8.3	NQ	NQ	0.000626913	10	BDL	BDL	0.000120078	-166901	-116453	-106588	0.0040026	0.013342	10.92	0.0214	0.0046	0.00195971	10	BDL	BDL	0.00040026	-53324	-37185.5	-34029.6
ND - not determined
BDL - below detection limit
NQ - not quantifiable
NA - not applicable
NR - not reported

## Sheet: Table 2 Quantifiable Data 
Supplementary Table 2. Aerosol components quantified in at least one of the ePen2 flavour variants
Constituent	ePen emissions and air/method blank (100 puffs)														3R4F ISO smoke measurements						% Reduction per puff Crisp Mint	% Reduction per puff Dark Cherry	% Reduction per puff Golden Tobacco	3R4F ISO air/method blank measurements				3R4F ISO-Intense smoke measurements						% Reduction per puff Crisp Mint	% Reduction per puff Dark Cherry	% Reduction per puff Golden Tobacco	3R4F ISO-Intense air/method blank measurements
	LOD per collection	LOQ per collection	Vype ePen 2			Vype ePen 2			Vype ePen 2			ePen air/method blank			LOD per collection	LOQ per collection	Number of puffs	Kentucky Reference 3R4F		3R4F per puff				Number of puffs	Air/method blank		AMB per puff	LOD per collection	LOQ per collection	Number of puffs	Kentucky Reference 3R4F		3R4F per puff				Number of puffs	Air/method blank		AMB per puff
			Crisp Mint			Dark Cherry			Golden Tobacco
			Average	Std. Dev.	per puff	Average	Std. Dev.	per puff	Average	Std. Dev.	per puff	Average	Std. Dev.	per puff				Average	Std. Dev.						Average	Std. Dev.					Average	Std. Dev.						Average	Std. Dev.
Carbonyls
Formaldehyde, µg	0.27445	0.914835	59	44.4651	0.59	17.516	12.5766	0.17516	39.768	23.2209	0.39768	3.32	1.14647	0.0332	0.457417	1.52473	8.3	15.5867	1.02567	1.87791	68.5225	90.6726	78.8233	9	3.89333	0.664329	0.432593	1.372	4.574	10.6	54.08	6.00933	5.10189	88.4137	96.5668	92.2052	10	6.16	0.75	0.616
Acetaldehyde, µg	0.497563	1.65854	17.976	13.607	0.17976	7.712	4.17511	0.07712	10.296	6.40959	0.10296	NQ	NQ	0.0107805	0.829272	2.76424	8.3	852.307	74.8799	102.688	99.8249	99.9249	99.8997	9	4.72	0.787965	0.524444	2.48782	8.29272	10.6	2199.6	103.436	207.509	99.9134	99.9628	99.9504	10	14.9	2.2	1.49
Acetone, µg	0.315448	1.05149	6.152	1.13504	0.06152	6.936	0.610966	0.06936	4.84	0.586515	0.0484	2.4	0.526878	0.024	0.525747	1.75249	8.3	236.507	22.875	28.4948	99.7841	99.7566	99.8301	9	7.49333	1.07248	0.832593	1.577	5.257	10.6	659.52	23.7889	62.2189	99.9011	99.8885	99.9222	10	BDL	BDL	0.1577
Propionaldehyde, µg	0.241915	0.806385	6.008	3.03465	0.06008	4.944	1.87651	0.04944	2.304	1.0165	0.02304	BDL	BDL	0.00120958	0.403192	1.34397	8.3	51.44	4.09135	6.19759	99.0306	99.2023	99.6282	9	NQ	NQ	0.0970648	1.20958	4.03192	10.6	131.68	2.46414	12.4226	99.5164	99.602	99.8145	10	NQ	NQ	0.262075
Acrolein, µg	0.463764	1.54588	19.208	9.23945	0.19208	12.344	6.19178	0.12344	12.368	5.2606	0.12368	BDL	BDL	0.00231882	0.77294	2.57647	8.3	48.1867	3.78224	5.80562	96.6915	97.8738	97.8697	9	BDL	BDL	0.0429411	2.31882	7.7294	10.6	157.24	9.23623	14.834	98.7051	99.1679	99.1662	10	BDL	BDL	0.231882
Glycolaldehyde, µg	0.3726	1.242	9.95346	8.73877	0.0995346	2.432	1.61032	0.02432	8.16	4.39236	0.0816	BDL	BDL	0.001863	0.621	2.07	8.3	9.77333	1.11813	1.17751	91.547	97.9346	93.0701	9	NQ	NQ	0.1495	1.86	6.21	10.6	26.5	1.42	2.5	96.02	99.03	96.74	10	ND	ND	ND
Glyoxal, µg	0.126004	0.420012	4.776	3.41099	0.04776	1.712	1.10178	0.01712	2.968	1.77187	0.02968	BDL	BDL	0.000630018	0.210006	0.70002	8.3	4.28	0.467618	0.515663	90.7381	96.68	94.2443	9	NQ	NQ	0.050557	0.630018	2.10006	10.6	9.56	1.67571	0.901887	94.7044	98.1018	96.7091	10	BDL	BDL	0.0630018
Methylglyoxal, µg	0.0768615	0.256205	6.456	4.26376	0.06456	6.264	2.25577	0.06264	5.24	2.23839	0.0524	BDL	BDL	0.000384308	0.128103	0.427008	8.3	9.44	0.903819	1.13735	94.3236	94.4925	95.3928	9	BDL	BDL	0.00711681	0.384308	1.28103	10.6	26.24	3.36274	2.47547	97.392	97.4696	97.8832	10	BDL	BDL	0.0384308
Gases & volatiles
Ammonia, µg	0.919877	3.06626	9.29759	2.86832	0.0929759	9.24669	4.46761	0.0924669	7.69145	2.4398	0.0769145	6.02344	2.90075	0.0602344	0.731255	2.43752	8.9	9.25197	0.895414	1.03955	91.0561	91.1051	92.6012	10	NQ	NQ	0.158439	1.46251	4.87503	11	32.5191	3.45877	2.95629	96.855	96.8722	97.3983	10	NQ	NQ	0.316877
Propylene Oxide, µg	156	520	NQ	NQ	3.38	808.153	109.663	8.08153	NQ	NQ	3.38	BDL	BDL	0.78	15.6	52	8.1	243.033	33.6461	30.0041	88.7349	73.0652	88.7349	10	BDL	BDL	0.78	104	346.667	9.7	902.685	307.889	93.0604	96.3679	91.3158	96.3679	10	BDL	BDL	10.4
PAH
Naphthalene, ng	0.503428	1.67809	16.848	5.21585	0.16848	15.424	5.10071	0.15424	19.6	4.7244	0.196	15.904	5.66771	0.15904	0.125857	0.419524	8.7	326.543	60.0138	37.5337	99.5511	99.5891	99.5763	10	22.1338	6.08126	2.21338	0.167809	0.559365	10.2	993.877	93.5758	97.439	99.8271	99.8417	99.8368	10	36.1	21.7	3.61
Benzo(a)anthracene, ng	0.365214	1.21738	NQ	NQ	0.00791297	NQ	NQ	0.00791297	1.22852	0.495684	0.0122852	NQ	NQ	0.00791297	0.0913035	0.304345	8.7	13.2324	0.870518	1.52097	99.4797	99.4797	99.4797	10	NQ	NQ	0.0197824	0.157222	0.524074	10.2	24.2133	2.42593	2.37386	99.6667	99.6667	99.6667	10	1.4	0.79	0.14
Chrysene, ng	0.233756	0.779185	2.4	0.502792	0.024	2.384	0.653361	0.02384	2.976	0.851164	0.02976	2.752	0.597595	0.02752	0.0584389	0.194796	8.7	16.4509	1.16786	1.89091	98.7308	98.7392	98.5446	10	0.80797	0.335925	0.080797	0.121738	0.405793	10.2	34.6613	3.21781	3.39817	99.2937	99.2984	99.1902	10	2.34	1.2	0.234
Aromatic Amines
2-aminonaphthalene, ng	0.036	0.119	NQ	NQ	0.00106	0.187	0.095	0.00186727	0.2	0.201	0.00200356	0.152447	0.0744784	0.00152447	0.00356	0.0119	8	8.71498	0.29157	1.08937	99.7494	99.8286	99.8161	10	0.0213123	0.00901051	0.00213123	0.0118667	0.0396667	10.9	13.1503	0.832015	1.20645	99.7737	99.8452	99.8339	10	BDL	BDL	0.00118667
3-aminobiphenyl, ng	0.012	0.04	NQ	NQ	0.00035	0.059	0.025	0.000585283	0.07	0.065	0.000701067	0.0434418	0.0166368	0.000434418	0.0012	0.00399	8	1.96548	0.0416449	0.245684	99.3222	99.7618	99.7146	10	0.00473961	0.00225644	0.000473961	0.004	0.0133	10.9	3.48602	0.266911	0.319818	99.4793	99.817	99.7808	10	BDL	BDL	0.0004
4-aminobiphenyl, ng	0.014	0.048	NQ	NQ	0.00028	NQ	NQ	0.00031	0.067	0.067	0.000670901	NQ	NQ	0.00031	0.00143	0.00477	8	1.27523	0.0725903	0.159404	98.8174	98.8174	99.5791	10	NQ	NQ	0.00031	0.00476667	0.0159	10.9	2.28781	0.118866	0.20989	99.1019	99.1019	99.6804	10	BDL	BDL	0.000476667
o-toluidine, ng	0.102	0.341	0.922652	0.326143	0.00922652	0.994622	0.358465	0.00994622	1.0371	0.356962	0.010371	0.822673	0.212644	0.00822673	0.0102	0.0341	8	49.0735	1.56725	6.13419	99.8496	99.8379	99.8309	10	NQ	NQ	0.002215	0.034	0.113667	10.9	83.2439	2.12553	7.63706	99.8792	99.8698	99.8642	10	0.436	0.42	0.0436
Nicotine & other alkaloids
Nicotine, mg	0.00673459	0.0224486	5.18	0.56	0.0518	4.8834	0.6	0.048834	4.65156	0.790173	0.0465156	NQ	NQ	0.0145916	0.00134692	0.00448972	8.3	0.708064	0.0465611	0.0853089	39.2303	42.7563	45.4739	10	NQ	NQ	0.000291832	0.002	0.007	10.8	1.83614	0.0772909	0.170013	69.507	71.2763	72.64	10	BDL	BDL	0.0002
Nornicotine, ng	238	794	2570	313	25.7	7394	721	73.9	2521	648	25.2	BDL	BDL	1.98	47.6	158	8.2	6064	583	739.471	96.5245	90.0064	96.5922	10	BDL	BDL	2.38	79	265	10.4	22116.6	1350.99	1992.49	98.7102	96.2911	98.7353	10	BDL	BDL	7.94
Myosmine, ng	445	1480	NQ	NQ	8.15	1954	702	19.56	6232	1832	62.3	BDL	BDL	1.59	88.8	297	8.2	6123	70	746.712	98.9085	97.3805	91.6568	10	BDL	BDL	4.44	148	494	10.4	13225.6	592.076	1191.49	99.316	98.3584	94.7713	10	BDL	BDL	14.8
Nicotine-N-Oxide, ng	872	2910	NQ	NQ	18.91	4370	491	43.7	NQ	NQ	18.91	BDL	BDL	1.12	174	581	8.2	877	56.2	107.004	82.3277	59.1602	82.3277	10	BDL	BDL	8.7	291	969	10.4	NQ	NQ	339	94.4218	87.1091	94.4218	10	BDL	BDL	29.1
Cotinine, ng	94	312	855	246	8.56	1374	353	13.76	5643	2053	56.4	NQ	NQ	1.65	18.7	62.4	8.2	5307	184	647.147	98.6773	97.8737	91.2848	10	BDL	BDL	0.935	31	104	10.4	14320.1	755.183	1290.1	99.3365	98.9334	95.6282	10	NQ	NQ	6.76
ß-Nicotyrine, ng	190	635	658	376	6.57	2199	366	22	BDL	BDL	1.2	BDL	BDL	1.17	38.1	127	8.2	3130	115	381.712	98.2788	94.2365	99.6856	10	BDL	BDL	1.905	63.5	212	10.4	7070.95	125.247	637.023	98.9686	96.5464	99.8116	10	BDL	BDL	6.35
Trace Metals
Chromium, ng	1.39032	4.63439	37.6244	9.17048	0.376244	41.8085	8.87281	0.418085	33.3478	7.23082	0.333478	42.2988	1.43063	0.422988	0.676958	2.25653	7.9	NQ	NQ	0.185664	-102.648	-125.184	-79.6143	8	NQ	NQ	0.183343	1.35392	4.51306	10.3	NQ	NQ	0.284804	-32.1062	-46.7972	-17.0903	10	NQ	NQ	0.293349
Zinc, ng	17.5645	58.5484	NQ	NQ	0.521	96.5362	74.3747	0.965362	NQ	NQ	0.380565	NQ	NQ	0.380565	8.83738	29.4579	7.9	115.444	29.1453	14.6131	97.3957	93.3939	97.3957	8	77.3037	23.2017	9.66296	17.6748	58.9158	10.3	272.548	17.3487	26.461	98.5618	96.3518	98.5618	10	113	44	11.3
Iron, ng	8.15658	27.1886	NQ	NQ	0.265	95.5536	129.888	0.955536	NQ	NQ	0.176726	NQ	NQ	0.176726	2.81528	9.38427	7.9	35.9897	5.27684	4.55566	96.1207	79.0253	96.1207	8	28.5614	26.6467	3.57017	5.63056	18.7685	10.3	38.0919	10.0628	3.69825	95.2214	74.1625	95.2214	10	20.7	9.1	2.07
Alcohols and polyols
Menthol, mg	0.01221	0.0407	0.61304	0.0531007	0.0061304	0.12104	0.00765689	0.0012104	NQ	NQ	0.00026455	BDL	BDL	6.105e-05	0.002442	0.00813999	8.3	BDL	BDL	0.000147108	-274.575	-722.795	-79.8333	9	BDL	BDL	0.000135667	ND	ND	10.9	ND	ND	ND	NA	NA	NA	10	ND	ND	ND
Allyl alcohol, µg	0.06765	0.2265	1.05888	0.475994	0.0105888	4.08392	0.931385	0.0408392	0.639085	0.476881	0.00639085	BDL	BDL	0.00033825	0.02706	0.0906	8.5	1.42483	0.0609558	0.167627	89.1643	75.6369	96.1875	10	0.135456	0.0176796	0.0135456	0.0451	0.151	10.4	13.8238	2.28256	1.32921	99.203	96.9276	99.5192	10	0.544	0.157	0.0544
Glycerol, mg	0.0719454	0.239818	146.889	16.3436	1.46889	190.441	8.25412	1.90441	152.446	17.1273	1.52446	NQ	NQ	0.00155882	0.0143891	0.0479636	8.3	0.811088	0.0455605	0.0977214	-234205	-1848.81	-1460	10	BDL	BDL	0.000719454	0.0239818	0.0799393	10.9	2.354	0.0532	0.215963	-580.156	-781.819	-605.888	10	BDL	BDL	0.00239818
Propylene Glycol, mg	0.0120078	0.040026	104.695	11.1968	1.04695	73.0686	4.96268	0.730686	66.8841	9.81442	0.668841	0.129203	0.118842	0.000646017	0.00240156	0.0080052	8.3	NQ	NQ	0.000626913	-166901	-116453	-106588	10	BDL	BDL	0.000120078	0.0040026	0.013342	10.9	0.0214	0.0046	0.0019633	-53226.1	-37117.2	-33967.1	10	BDL	BDL	0.00040026

## Sheet: Table 3 Toxicant lists
Supplementary Table 3. Compounds analysed in this study which appear in four published lists of toxicants. Compounds highlighted in yellow are not included in the four lists.
Smoke Constituent	Hoffmann & Hoffmann 1998	Health Canada 1999	WHO TobReg 2008		FDA Established List 2012
			Mandated for reduction	High priority for disclosure
Carbonyls
Formaldehyde, µg	P	P	P		P
Acetaldehyde, µg	P	P	P		P
Acetone, µg		P			P
Propionaldehyde, µg		P			P
Acrolein, µg	P	P	P		P
Isobutyraldehyde, µg
Methyl ethyl ketone, µg		P			P
3-Buten-2-one, µg
n-Butyraldehyde, µg		P
Crotonaldehyde, µg	P	P		P	P
Glycolaldehyde, µg
Acetoin, µg
Glyoxal, µg
Methylglyoxal, µg
2,3-Butanedione, µg
2,3-Pentanedione, µg
2,3-Hexanedione, µg
2,3-Heptanedione, µg
Phenolic Compounds
Hydroquinone, µg		P		P
Resorcinol, µg		P
Catechol, µg	P	P		P	P
Phenol, µg	P	P			P
p-cresol, µg		P			P
m-cresol, µg		P			P
o-cresol, µg		P			P
Gases & volatiles
Nitric oxide, µg		P
Nitrogen oxides, µg	P	P		P
Carbon monoxide, mg	P	P	P		P
Ammonia, µg	P	P			P
Hydrogen cyanide, µg	P	P		P	P
1,3-butadiene, µg	P	P	P		P
Isoprene, µg	P	P			P
Acrylonitrile, µg	P	P		P	P
Benzene, µg	P	P	P		P
Toluene, µg		P			P
Ethylene Oxide, µg	P				P
Propylene Oxide,ng					P
PAH
Naphthalene, ng					P
Benzo(a)anthracene, ng	P				P
Chrysene, ng					P
Benzo(a)pyrene, ng	P	P	P		P
Indeno(1,2,3-cd)pyrene, ng	P				P
Benzo(b)fluoranthene, ng	P				P
Benzo(k)fluoranthene, ng	P				P
Aromatic Amines
1-aminonaphthalene, ng		P			P
2-aminonaphthalene, ng		P		P	P
3-aminobiphenyl, ng		P
4-aminobiphenyl, ng	P	P		P	P
o-toluidine, ng					P
o-anisidine, ng	P				P
2,6-dimethylaniline, ng					P
Benzidine, ng
Nicotine & other alkaloids
Nicotine, mg	P				P
Nornicotine, ng					P
Anatabine, ng
Anabasine, ng					P
Myosmine, ng
Nicotine-N-Oxide, ng
Cotinine, ng
ß-Nicotyrine, ng
Tobacco Specific Nitrosamines
N'-Nitrosonornicotine NNN, ng	P	P	P		P
N'-Nitrosoanatabine NAT, ng		P
N'-Nitrosoanabasine NAB, ng	P	P
4-(Methylnitrosamino)-1-(3-pyridyl)-1-butanone NNK, ng	P	P	P		P
Volatile Nitrosamines
N-Nitrosodimethylamine NDMA, ng	P				P
N-Nitrosoethylmethylamine NEMA, ng	P
N-Nitrosodiethylamine NDEA, ng	P				P
N-Nitrosodiisopropylamine NDiPA, ng
N-Nitrosodi-n-propylamine NDPA, ng	P
N-Nitroso-di-n-butylamine NDBA, ng	P
N-Nitrosopiperidine NPIP, ng	P				P
N-Nitrosopyrrolidine NPYR, ng	P				P
N-Nitrosomorpholine NMOR, ng					P
N-Nitrosodiethanolamine NDELA, ng	P				P
Trace Metals
Mercury, ng	P	P			P
Cadmium, ng		P		P	P
Lead, ng	P	P			P
Chromium, ng	P	P			P
Nickel, ng	P	P			P
Arsenic, ng	P	P			P
Selenium, ng		P			P
Copper, ng	P
Cobalt, ng	P				P
Beryllium, ng	P				P
Zinc, ng	P
Tin, ng	P
Iron, ng	P
Semi-volatiles
Pyridine, µg	P	P
Quinoline, µg	P	P			P
Styrene, µg	P	P			P
Alcohols and polyols
Glycidol, mg
Menthol, mg
Ethylene glycol, mg
Diethylene glycol, mg
Allyl alcohol, µg
Glycerol, mg
Propylene Glycol, mg
